# Supplementary material for: Extracellular heme recycling and sharing across species by novel mycomembrane vesicles of a Gram-positive bacterium
Source: ISME J. 2020 Oct 9;15(2):605–17. doi: 10.1038/s41396-020-00800-1 (PMC8027190; doi:10.1038/s41396-020-00800-1)
Supplement: Supplementary file 13 — Table S1 [file 41396_2020_800_MOESM13_ESM.xlsx]

## Sheet: Sheet1
Table S2
Proteomes of H-mMVs (iron-rich conditions) and L-mMVs (iron-limiting conditions) determined by LC-MS/MS
The peptide counts based relative protein abundance was shown.
The proteins peptide fragments were collected and searched against the DQ12-45-1b genome database (GCA_009740915.1).
The subcellular location prediction was performed as described in methods.
The annotation of proteins was conducted against NCBI protein NR database.

## Sheet: L-mMVs
Contig	L-mMVs-1	L-mMVs-2	L-mMVs-3	Location	Protein ID	Annotation
Contig46-orf04635	0.12647	0.088849	0.078587	Unknown	QGW26039.1	FIG00995049: hypothetical protein
Contig46-orf01248	0.0604498	0.0368237	0.0290541	mycomembrane	QGW23845.1	hypothetical protein
Contig46-orf00469	0.0407469	0.129072	0.0834507	mycomembrane	QGW23367.1	putative esterase
Contig46-orf04414	0.0389932	0.0583514	0.0601562	mycomembrane	QGW25899.1	putative esterase
Contig46-orf05111	0.0372395	0.0288925	0.015999	mycomembrane	QGW26366.1	Triacylglycerol lipase precursor (EC 3.1.1.3)
Contig46-orf03860	0.0316691	0.0095364	0.00396775	Cytoplasmic	QGW25535.1	DNA-directed RNA polymerase beta&#39; subunit (EC 2.7.7.6)
Contig46-orf05236	0.0275428	0.0322916	0.0453091	mycomembrane	QGW26449.1	hypothetical protein
Contig46-orf04551	0.027027	0.013502	0.0303341	mycomembrane	QGW25988.1	No significant database matches
Contig46-orf01781	0.0266144	0.000377679	0.000511967	Cytoplasmic	QGW24190.1	Ribonuclease E (EC 3.1.26.12)
Contig46-orf03771	0.0250671	0.0208668	0.046717	Extracellular	QGW25474.1	putative esterase
Contig46-orf04633	0.0215597	0.0121802	0.00243184	Cytoplasmic	QGW26037.1	3-oxoacyl-[acyl-carrier protein] reductase (EC 1.1.1.100)
Contig46-orf01151	0.0200124	0.013502	0.0136951	mycomembrane	QGW23786.1	arabinan endo-1,5-alpha-L-arabinosidase A precursor
Contig46-orf05343	0.0199092	0.00981966	0.0093434	Periplasmic	QGW26515.1	Maltose/maltodextrin ABC transporter, substrate binding periplasmic protein MalE
Contig46-orf05062	0.0195998	0.029459	0.0223986	mycomembrane	QGW26334.1	Antigen 85-B precursor (85B)
Contig46-orf04151	0.0165051	0.00783684	0.0115193	mycomembrane	QGW25732.1	predicted hydrolase or acyltransferase
Contig46-orf04700	0.0162987	0.021811	0.0221426	mycomembrane	QGW26085.1	putative lipoprotein
Contig46-orf00456	0.0148545	0.0209612	0.0273902	mycomembrane	QGW23358.1	N-acetylmuramoyl-L-alanine amidase
Contig46-orf05031	0.0125851	0.00283259	0.00127992	Unknown	QGW26312.1	Glucose-methanol-choline (GMC) oxidoreductase:NAD binding site
Contig46-orf02292	0.0124819	0.00566519	0.00972738	mycomembrane	QGW24525.1	hypothetical protein
Contig46-orf00470	0.0122756	0.0241715	0.0262383	mycomembrane	QGW23368.1	putative esterase
Contig46-orf04534	0.0120693	0.0116136	0.00742352	Extracellular	QGW25976.1	secreted alkaline phosphatase
Contig46-orf01247	0.0102125	0.0102918	0.00806348	Periplasmic	QGW23844.1	hypothetical protein
Contig46-orf02149	0.0101093	0.0081201	0.0113913	Periplasmic	QGW24429.1	periplasmic binding protein
Contig46-orf03780	0.00979988	0.00103862	0.0047357	Cytoplasmic	QGW25482.1	LSU ribosomal protein L2p (L8e)
Contig46-orf05270	0.00959356	0.000944198	0.00294381	CytoplasmicMembrane	QGW26474.1	Multimodular transpeptidase-transglycosylase (EC 2.4.1.129) (EC 3.4.-.-)
Contig46-orf02296	0.00897462	0.00566519	0.00588762	mycomembrane	QGW24526.1	hypothetical protein
Contig46-orf04907	0.00876831	0.0129355	0.015231	mycomembrane	QGW26230.1	Putative secreted protein
Contig46-orf03776	0.00845884	0.000472099	0.0111353	Cytoplasmic	QGW25479.1	SSU ribosomal protein S3p (S3e)
Contig46-orf03658	0.00825253	0.00254933	0.0259823	mycomembrane	QGW25397.1	Phage peptidoglycan binding endopeptidase
Contig46-orf00641	0.00814937	0.00575961	0.0191988	mycomembrane	QGW23470.1	Putative uncharacterized protein BCG_3873
Contig46-orf04606	0.00804621	0.00283259	0.0108793	mycomembrane	QGW26021.1	Putative serine protease
Contig46-orf00508	0.00804621	0.00557077	0	CytoplasmicMembrane	QGW23387.1	Alkane-1 monooxygenase (EC 1.14.15.3)
Contig46-orf04818	0.00742727	0.00679822	0.00524766	mycomembrane	QGW26166.1	FIG00547498: hypothetical protein
Contig46-orf00784	0.00660202	0.000944198	0.0291821	mycomembrane	QGW23561.1	Multimodular transpeptidase-transglycosylase (EC 2.4.1.129) (EC 3.4.-.-)
Contig46-orf00728	0.00649887	0.00481541	0.00281582	mycomembrane	QGW23531.1	Allergen V5/Tpx-1 family protein
Contig46-orf04699	0.00587993	0.00878104	0.0145911	mycomembrane	QGW26084.1	possible conserved lipoprotein
Contig46-orf02524	0.00536414	0.00944198	0.00614361	mycomembrane	QGW24679.1	hypothetical protein
Contig46-orf01647	0.00536414	0.000660939	0.00204787	CytoplasmicMembrane	QGW24096.1	[Acyl-carrier-protein] acetyl transferase of FASI (EC 2.3.1.38)
Contig46-orf04548	0.00515783	0.00585403	0.0078075	mycomembrane	QGW25985.1	hypothetical protein
Contig46-orf03066	0.0047452	0.00292701	0.00243184	Cytoplasmic	QGW25011.1	ATP synthase alpha chain (EC 3.6.3.14)
Contig46-orf04646	0.00464205	0.00358795	0	Unknown	QGW26046.1	Copper metallochaperone, bacterial analog of Cox17 protein
Contig46-orf05129	0.00464205	0.00273817	0.00268783	mycomembrane	QGW26377.1	BNR repeat domain protein
Contig46-orf01420	0.00464205	0.000944198	0.000767951	CytoplasmicMembrane	QGW23947.1	Succinate dehydrogenase flavoprotein subunit (EC 1.3.99.1)
Contig46-orf01212	0.00464205	0.00538193	0.00281582	Periplasmic	QGW23825.1	Phosphate ABC transporter, periplasmic phosphate-binding protein PstS (TC 3.A.1.7.1)
Contig46-orf02580	0.00453889	0.00330469	0.0120312	Cytoplasmic	QGW24711.1	hypothetical protein
Contig46-orf04405	0.00453889	0.00642055	0.0047357	CytoplasmicMembrane	QGW25894.1	hypothetical protein
Contig46-orf00032	0.00443573	0.00283259	0	CytoplasmicMembrane	QGW23091.1	Alkane-1 monooxygenase (EC 1.14.15.3)
Contig46-orf02028	0.00433258	0.00245491	0.0129272	mycomembrane	QGW24350.1	putative secreted protein
Contig46-orf02007	0.00422942	0.00132188	0.00191988	CytoplasmicMembrane	QGW24337.1	Cytochrome c oxidase polypeptide II (EC 1.9.3.1)
Contig46-orf02017	0.00412626	0.000566519	0.000895943	CytoplasmicMembrane	QGW24343.1	Ubiquinol--cytochrome c reductase, cytochrome B subunit (EC 1.10.2.2)
Contig46-orf04522	0.00402311	0.00264375	0.00447971	mycomembrane	QGW25968.1	hypothetical protein
Contig46-orf03014	0.00402311	0.00264375	0.00460771	mycomembrane	QGW24980.1	possible glucose dehydrogenase
Contig46-orf01366	0.00381679	0.00283259	0.00281582	Unknown	QGW23915.1	No significant database matches
Contig46-orf01442	0.00381679	0.00302143	0.00166389	Periplasmic	QGW23962.1	Ferric iron ABC transporter, iron-binding protein
Contig46-orf04550	0.00371364	0.00264375	0.00639959	mycomembrane	QGW25987.1	hypothetical protein
Contig46-orf02892	0.00371364	0.0014163	0.00102393	Cytoplasmic	QGW24905.1	SSU ribosomal protein S2p (SAe)
Contig46-orf04386	0.00371364	0	0	Extracellular	QGW25882.1	DNA-binding protein HU / low-complexity, AKP-rich domain
Contig46-orf00729	0.00350732	0.00122746	0.00268783	mycomembrane	QGW23532.1	hypothetical protein
Contig46-orf04582	0.00350732	0.0109527	0.00268783	mycomembrane	QGW26008.1	putative serine/threonine protein kinase (putative secreted protein)
Contig46-orf02019	0.00330101	0.000755358	0.000511967	CytoplasmicMembrane	QGW24344.1	Ubiquinol-cytochrome C reductase iron-sulfur subunit (EC 1.10.2.2)
Contig46-orf00484	0.00330101	0	0	CytoplasmicMembrane	QGW23374.1	Probable arabinosyltransferase A (EC 2.4.2.-)
Contig46-orf02020	0.00319785	0.000944198	0.00217586	CytoplasmicMembrane	QGW24345.1	ubiquinol cytochrome C oxidoreductase, cytochrome C1 subunit
Contig46-orf04887	0.0030947	0.00434331	0.0186868	mycomembrane	QGW26217.1	hypothetical protein
Contig46-orf00500	0.0030947	0.00018884	0	Unknown	QGW23382.1	putative glycosyltransferase
Contig46-orf04812	0.00299154	0.000755358	0.000639959	CytoplasmicMembrane	QGW26163.1	Putative stomatin/prohibitin-family membrane protease subunit YbbK
Contig46-orf01484	0.00299154	0.000377679	0.000511967	Unknown	QGW23993.1	LpqB
Contig46-orf04713	0.00288838	0.00217166	0.00230385	mycomembrane	QGW26095.1	Lyzozyme M1 (1,4-beta-N-acetylmuramidase) (EC 3.2.1.17)
Contig46-orf04204	0.00278523	0.00670381	0.00358377	Extracellular	QGW25766.1	hypothetical protein
Contig46-orf00647	0.00278523	0.00472099	0.00755152	mycomembrane	QGW23474.1	Trypsin delta/gamma precursor (EC 3.4.21.4)
Contig46-orf04604	0.00278523	0.00481541	0.00332779	mycomembrane	QGW26020.1	putative protease
Contig46-orf01284	0.00268207	0.00547635	0.0031998	Unknown	QGW23866.1	glutamine cyclotransferase
Contig46-orf04864	0.00268207	0.000377679	0	Cytoplasmic	QGW26198.1	Cyclopropane-fatty-acyl-phospholipid synthase (EC 2.1.1.79)
Contig46-orf03752	0.00257891	0.00472099	0.0119032	mycomembrane	QGW25460.1	probable lipase
Contig46-orf03062	0.00247576	0.00490983	0.0030718	CytoplasmicMembrane	QGW25009.1	ATP synthase beta chain (EC 3.6.3.14)
Contig46-orf04365	0.00247576	0.00151072	0.00127992	mycomembrane	QGW25868.1	secreted lipase
Contig46-orf04608	0.00247576	0	0	CytoplasmicMembrane	QGW26022.1	Iron-sulphur-binding reductase
Contig46-orf04943	0.0023726	0.00575961	0.00230385	Periplasmic	QGW26255.1	glutamate-binding protein of ABC transporter system
Contig46-orf04415	0.00226945	0.00103862	0.0180468	Unknown	QGW25900.1	hypothetical protein
Contig46-orf02225	0.00226945	0.00613729	0.00755152	mycomembrane	QGW24478.1	Phage peptidoglycan binding endopeptidase
Contig46-orf03789	0.00226945	0.00462657	0.00371176	Cytoplasmic	QGW25488.1	Translation elongation factor Tu
Contig46-orf03129	0.00226945	0.00179398	0	Extracellular	QGW25054.1	hypothetical protein
Contig46-orf00832	0.00226945	0	0	Cytoplasmic	QGW23594.1	DNA topoisomerase I (EC 5.99.1.2)
Contig46-orf02266	0.00206313	0.00387121	0.00166389	Extracellular	QGW24503.1	hypothetical protein
Contig46-orf03775	0.00206313	0.00018884	0.00127992	Cytoplasmic	QGW25478.1	LSU ribosomal protein L16p (L10e)
Contig46-orf00406	0.00195998	0.00122746	0.00230385	Unknown	QGW23324.1	hypothetical protein
Contig46-orf03862	0.00195998	0.00368237	0.00115193	Cytoplasmic	QGW25536.1	DNA-directed RNA polymerase beta subunit (EC 2.7.7.6)
Contig46-orf00396	0.00175366	0.00547635	0	Cytoplasmic	QGW23315.1	Glutamate synthase [NADPH] large chain (EC 1.4.1.13)
Contig46-orf00538	0.00165051	0.000566519	0.000767951	mycomembrane	QGW23403.1	5&#39;-nucleotidase (EC 3.1.3.5)
Contig46-orf02315	0.00154735	0.00018884	0.000895943	Cytoplasmic	QGW24539.1	LSU ribosomal protein L20p
Contig46-orf03107	0.00154735	0	0.00115193	Cytoplasmic	QGW25038.1	DEAD-box ATP-dependent RNA helicase CshA (EC 3.6.4.13)
Contig46-orf00095	0.00144419	0.00207724	0.000767951	mycomembrane	QGW23126.1	hypothetical protein
Contig46-orf01987	0.00144419	0.000755358	0.00358377	mycomembrane	QGW24326.1	L-asparaginase (EC 3.5.1.1)
Contig46-orf01276	0.00134104	0.000755358	0.00281582	Unknown	QGW23861.1	FIG00996461: hypothetical protein
Contig46-orf03759	0.00134104	0.000283259	0.00191988	Cytoplasmic	QGW25466.1	SSU ribosomal protein S5p (S2e)
Contig46-orf01876	0.00134104	0.00207724	0.000895943	mycomembrane	QGW24250.1	hypothetical protein
Contig46-orf00554	0.00134104	0.00292701	0.000767951	Unknown	QGW23411.1	hypothetical protein
Contig46-orf00742	0.00123788	0.000566519	0.000639959	Unknown	QGW23537.1	FIG00863414: hypothetical protein
Contig46-orf00363	0.00123788	0.00377679	0.0015359	CytoplasmicMembrane	QGW23293.1	Long-chain-fatty-acid--CoA ligase (EC 6.2.1.3)
Contig46-orf03348	0.00113472	0.000283259	0.000511967	Unknown	QGW25197.1	possible secreted protein
Contig46-orf01773	0.00113472	0.00585403	0	Cytoplasmic	QGW24186.1	Valyl-tRNA synthetase (EC 6.1.1.9)
Contig46-orf03063	0.00113472	0.000944198	0	Cytoplasmic	QGW25010.1	ATP synthase gamma chain (EC 3.6.3.14)
Contig46-orf01317	0.00103157	0.00018884	0.000639959	Cytoplasmic	QGW23884.1	LSU ribosomal protein L13p (L13Ae)
Contig46-orf05191	0.00103157	0	0.000895943	Periplasmic	QGW26418.1	Ferrous iron transport peroxidase EfeB
Contig46-orf00932	0.00103157	0.000283259	0.000895943	Cytoplasmic	QGW23656.1	ATP-dependent Clp protease, ATP-binding subunit ClpC
Contig46-orf05450	0.00103157	9.44198e-05	0	CytoplasmicMembrane	QGW26583.1	Inner membrane protein translocase component YidC, long form
Contig46-orf02032	0.00103157	0	0	Cytoplasmic	QGW24354.1	Long-chain fatty-acid-CoA ligase (EC 6.2.1.3), Mycobacterial subgroup FadD15
Contig8-orf00071	0.00103157	0.00934756	0	CytoplasmicMembrane	AFY63000.1	putative cytochrome P450 hydroxylase
Contig46-orf03003	0.000928409	0.000849778	0.000895943	Unknown	QGW24973.1	Ketol-acid reductoisomerase (EC 1.1.1.86)
Contig46-orf03792	0.000928409	0.00443773	0.000383975	Cytoplasmic	QGW25489.1	Translation elongation factor G
Contig46-orf00967	0.000825253	0.000283259	0.000767951	Periplasmic	QGW23677.1	Zinc ABC transporter, periplasmic-binding protein ZnuA
Contig46-orf02282	0.000825253	0.000755358	0.000383975	Periplasmic	QGW24518.1	ABC-type amino acid transport system, secreted component
Contig46-orf01657	0.000825253	0.000377679	0.000767951	mycomembrane	QGW24101.1	FIG00545237: hypothetical protein
Contig46-orf00609	0.000825253	0.00018884	0.000511967	mycomembrane	QGW23447.1	beta-lactamase domain protein
Contig46-orf01560	0.000722096	0.00122746	0.00255984	mycomembrane	QGW24039.1	hypothetical protein
Contig46-orf02995	0.000722096	0.00321027	0.00127992	Cytoplasmic	QGW24969.1	D-3-phosphoglycerate dehydrogenase (EC 1.1.1.95)
Contig3-orf00056	0.000722096	0.000566519	0	mycomembrane	NZ_CP046568.1	hypothetical protein
Contig46-orf00532	0.000722096	0.00113304	0.000511967	mycomembrane	QGW23400.1	Lipase 1 (EC 3.1.1.3)
Contig46-orf00412	0.000722096	0	0	Cytoplasmic	QGW23329.1	hypothetical protein
Contig46-orf03540	0.000722096	0.00169956	0.000639959	Cytoplasmic	QGW25326.1	Sphingolipid ceramide N-deacylase
Contig46-orf04628	0.000722096	0.00302143	0	Cytoplasmic	QGW26034.1	3-methylmercaptopropionyl-CoA dehydrogenase (DmdC)
Contig46-orf02583	0.00061894	0.00330469	0.00294381	Cytoplasmic	QGW24713.1	Aconitate hydratase (EC 4.2.1.3)
Contig46-orf00794	0.00061894	0.0014163	0.000639959	Cytoplasmic	QGW23569.1	cAMP-binding proteins
Contig46-orf00418	0.00061894	0.000377679	0.000383975	Cytoplasmic	QGW23333.1	3-hydroxyacyl-CoA dehydrogenase (EC 1.1.1.35)
Contig46-orf03746	0.00061894	0.000849778	0.000895943	Cytoplasmic	QGW25456.1	SSU ribosomal protein S4p (S9e)
Contig46-orf02097	0.00061894	0.0014163	0	Unknown	QGW24395.1	Putative secreted protein
Contig8-orf00074	0.00061894	0.00358795	0	Cytoplasmic	AFY63003.1	Ferredoxin reductase
Contig3-orf00065	0.000515783	0.000849778	0.000383975	mycomembrane	NZ_CP046568.1	putative involved in replication/partition
Contig46-orf03794	0.000515783	0.00018884	0.000511967	Cytoplasmic	QGW25491.1	SSU ribosomal protein S12p (S23e)
Contig46-orf03954	0.000515783	0.00179398	0.00179189	mycomembrane	QGW25595.1	hypothetical protein
Contig46-orf02810	0.000515783	0.00018884	0	Cytoplasmic	QGW24858.1	Phage shock protein A (IM30) , suppresses sigma54-dependent transcription
Contig46-orf02663	0.000515783	0.000944198	0	Cytoplasmic	QGW24765.1	S-adenosylmethionine synthetase (EC 2.5.1.6)
Contig46-orf02701	0.000515783	0.000660939	0	mycomembrane	QGW24786.1	FIG004453: protein YceG like
Contig46-orf02456	0.000515783	0.000472099	0	CytoplasmicMembrane	QGW24630.1	NADH dehydrogenase (EC 1.6.99.3)
Contig46-orf03793	0.000412626	9.44198e-05	0.000511967	Cytoplasmic	QGW25490.1	SSU ribosomal protein S7p (S5e)
Contig46-orf00035	0.000412626	0.000849778	0.00115193	Cytoplasmic	QGW23093.1	Oxidoreductase, short chain dehydrogenase/reductase family
Contig46-orf01868	0.000412626	9.44198e-05	0	Unknown	QGW24245.1	EpiH/GdmH-related protein
Contig46-orf02626	0.000412626	0.00122746	0	Cytoplasmic	QGW24742.1	Transketolase (EC 2.2.1.1)
Contig46-orf02849	0.000412626	0.000660939	0	Cytoplasmic	QGW24881.1	Translation initiation factor 2
Contig46-orf04726	0.000412626	0.00424889	0	Cytoplasmic	QGW26105.1	Phosphoenolpyruvate carboxykinase [GTP] (EC 4.1.1.32)
Contig46-orf00497	0.00030947	9.44198e-05	0.00614361	mycomembrane	QGW23380.1	probable triacylglycerol lipase( EC:3.1.1.3 )
Contig3-orf00073	0.00030947	0.00103862	0	Periplasmic	NZ_CP046568.1	hypothetical protein
Contig46-orf02612	0.00030947	0.000944198	0	Unknown	QGW24732.1	Iron-sulfur cluster assembly protein SufB
Contig46-orf04397	0.00030947	0.00254933	0	Cytoplasmic	QGW25888.1	Isocitrate lyase (EC 4.1.3.1)
Contig46-orf05148	0.00030947	0.00018884	0	Cytoplasmic	QGW26389.1	Zinc ABC transporter, inner membrane permease protein ZnuB
Contig46-orf03071	0.00030947	0.000283259	0	CytoplasmicMembrane	QGW25013.1	ATP synthase F0 sector subunit b
Contig46-orf03340	0.00030947	0.000944198	0	mycomembrane	QGW25192.1	FIG01000940: hypothetical protein
Contig46-orf01954	0.00030947	9.44198e-05	0.000639959	Cytoplasmic	QGW24304.1	Glutamine synthetase type I (EC 6.3.1.2)
Contig46-orf04770	0.00030947	0.00169956	0.000383975	Cytoplasmic	QGW26134.1	Diaminobutyrate-pyruvate aminotransferase (EC 2.6.1.46)
Contig46-orf01419	0.00030947	0.000283259	0	CytoplasmicMembrane	QGW23946.1	Succinate dehydrogenase iron-sulfur protein (EC 1.3.99.1)
Contig46-orf01238	0.00030947	0.00368237	0.000383975	Cytoplasmic	QGW23839.1	Enoyl-CoA hydratase [isoleucine degradation] (EC 4.2.1.17)
Contig46-orf02030	0.000206313	0.000849778	0.00294381	Periplasmic	QGW24352.1	NLP/P60 family protein
Contig46-orf04839	0.000206313	0.000566519	0.00191988	mycomembrane	QGW26184.1	secreted lipoprotein, ErfK/YbiS/YcfS/YnhG family
Contig46-orf04994	0.000206313	0.00122746	0.00678357	Unknown	QGW26290.1	Triacylglycerol lipase precursor (EC 3.1.1.3)
Contig46-orf03909	0.000206313	0.000849778	0.000639959	Periplasmic	QGW25565.1	Tricarboxylate transport protein TctC
Contig46-orf05152	0.000206313	0.000283259	0	Unknown	QGW26391.1	Zinc ABC transporter, inner membrane permease protein ZnuB
Contig46-orf03157	0.000206313	0.0018884	0.000383975	Cytoplasmic	QGW25072.1	2,3,4,5-tetrahydropyridine-2,6-dicarboxylate N-succinyltransferase (EC 2.3.1.117)
Contig46-orf03959	0.000206313	0.000377679	0.00345578	Extracellular	QGW25598.1	LIPOPROTEIN VSAC (FRAGMENT)
Contig46-orf01589	0.000206313	0.00283259	0	Periplasmic	QGW24057.1	Beta-galactosidase (EC 3.2.1.23)
Contig46-orf00804	0.000206313	0	0	CytoplasmicMembrane	QGW23576.1	FIG00820727: hypothetical protein
Contig46-orf01545	0.000206313	0.00283259	0	Cytoplasmic	QGW24029.1	Collagen alpha 1(I) chain precursor
Contig46-orf03086	0.000206313	0	0.000511967	Cytoplasmic	QGW25022.1	Transcription termination factor Rho
Contig46-orf02637	0.000206313	0.00018884	0.000383975	Cytoplasmic	QGW24750.1	NAD-dependent glyceraldehyde-3-phosphate dehydrogenase (EC 1.2.1.12)
Contig46-orf00925	0.000103157	0.000472099	0	mycomembrane	QGW23652.1	Putative secreted protein
Contig46-orf03765	0.000103157	0	0	Cytoplasmic	QGW25471.1	LSU ribosomal protein L5p (L11e)
Contig46-orf03033	0.000103157	0.000283259	0	Cytoplasmic	QGW24991.1	Electron transfer flavoprotein, alpha subunit
Contig46-orf05387	0.000103157	0.00169956	0	Cytoplasmic	QGW26543.1	Leucyl-tRNA synthetase (EC 6.1.1.4)
Contig46-orf02865	0.000103157	0.000377679	0.000767951	Cytoplasmic	QGW24890.1	Malate:quinone oxidoreductase (EC 1.1.5.4)
Contig46-orf04549	0	0.00169956	0.000383975	mycomembrane	QGW25986.1	hypothetical protein
Contig46-orf03606	0	0.00122746	0	Periplasmic	QGW25365.1	Heat shock protein HtrA
Contig46-orf02610	0	0.000283259	0	Cytoplasmic	QGW24730.1	Iron-sulfur cluster assembly ATPase protein SufC
Contig46-orf00880	0	0	0.0015359	Unknown	QGW23623.1	D-alanyl-D-alanine carboxypeptidase (EC 3.4.16.4)
Contig46-orf00805	0	0.000377679	0.000767951	Cytoplasmic	QGW23577.1	Acetyl-coenzyme A synthetase (EC 6.2.1.1)
Contig46-orf02634	0	0.00113304	0	Cytoplasmic	QGW24748.1	Triosephosphate isomerase (EC 5.3.1.1)
Contig46-orf03006	0	0.000849778	0.000511967	Cytoplasmic	QGW24975.1	Acetolactate synthase large subunit (EC 2.2.1.6)
Contig46-orf02834	0	0.000472099	0	Cytoplasmic	QGW24872.1	Polyribonucleotide nucleotidyltransferase (EC 2.7.7.8)
Contig46-orf03744	0	0.000566519	0	Cytoplasmic	QGW25455.1	DNA-directed RNA polymerase alpha subunit (EC 2.7.7.6)
Contig46-orf01451	0	0.000566519	0	Cytoplasmic	QGW23967.1	Biotin carboxylase of acetyl-CoA carboxylase (EC 6.3.4.14)
Contig46-orf02978	0	0.000283259	0.00102393	Cytoplasmic	QGW24957.1	3-isopropylmalate dehydratase large subunit (EC 4.2.1.33)
Contig46-orf02822	0	0.000472099	0.000383975	Unknown	QGW24865.1	Ribonuclease J2 (endoribonuclease in RNA processing)
Contig46-orf01303	0	9.44198e-05	0.000639959	Cytoplasmic	QGW23877.1	Acetyl-coenzyme A synthetase (EC 6.2.1.1)
Contig46-orf04867	0	0.000283259	0.000383975	Unknown	QGW26201.1	hypothetical protein
Contig46-orf04641	0	0.000566519	0	Cytoplasmic	QGW26043.1	3-oxoacyl-[acyl-carrier-protein] synthase, KASIII (EC 2.3.1.180)
Contig46-orf03361	0	0.000283259	0	Cytoplasmic	QGW25204.1	3-ketoacyl-CoA thiolase (EC 2.3.1.16) @ Acetyl-CoA acetyltransferase (EC 2.3.1.9)
Contig46-orf00516	0	0.00018884	0	Cytoplasmic	QGW23393.1	Putative oxidoreductase YncB
Contig46-orf03189	0	0.00103862	0	Extracellular	QGW25092.1	Sporulation protein and related proteins
Contig46-orf01300	0	0.000566519	0	Cytoplasmic	QGW23875.1	Citrate synthase (si) (EC 2.3.3.1)
Contig46-orf01341	0	0.000377679	0	Cytoplasmic	QGW23898.1	Heat shock protein 60 family chaperone GroEL
Contig46-orf02287	0	0.00169956	0	Cytoplasmic	QGW24523.1	SSU ribosomal protein S1p
Contig46-orf03038	0	0	0.00102393	Cytoplasmic	QGW24993.1	3-methylmercaptopropionyl-CoA ligase (DmdB)
Contig46-orf01596	0	0.000660939	0	Cytoplasmic	QGW24063.1	Ribonucleotide reductase of class Ib (aerobic), alpha subunit (EC 1.17.4.1)
Contig8-orf00025	0	0.000944198	0	Unknown	NZ_CP046569.1	putative helicase
Contig46-orf01156	0	0.000472099	0	Cytoplasmic	QGW23791.1	Adenylosuccinate lyase (EC 4.3.2.2)
Contig46-orf01480	0	0.000283259	0	Cytoplasmic	QGW23989.1	Adenosylhomocysteinase (EC 3.3.1.1)
Contig46-orf01991	0	0.000283259	0	Cytoplasmic	QGW24328.1	Aminomethyltransferase (glycine cleavage system T protein) (EC 2.1.2.10)
Contig46-orf02004	0	0.000755358	0	Cytoplasmic	QGW24334.1	putative Adenosine kinase (EC 2.7.1.20)
Contig46-orf03097	0	0.000849778	0	Cytoplasmic	QGW25031.1	Arginyl-tRNA synthetase (EC 6.1.1.19)
Contig46-orf02563	0	0.000944198	0.000639959	Cytoplasmic	QGW24700.1	Methylmalonyl-CoA mutase (EC 5.4.99.2)
Contig46-orf05374	0	0.00018884	0.000895943	mycomembrane	QGW26533.1	hypothetical protein
Contig46-orf02387	0	0.000566519	0	Cytoplasmic	QGW24588.1	Glycine dehydrogenase (glycine cleavage system P protein) (EC 1.4.4.2)
Contig46-orf02444	0	0.0014163	0	Cytoplasmic	QGW24622.1	Alkylhydroperoxidase protein D
Contig46-orf04929	0	0.00339911	0	Cytoplasmic	QGW26248.1	Chaperone protein HtpG
Contig46-orf00012	0	0.00207724	0.000383975	Cytoplasmic	QGW23080.1	DNA gyrase subunit A (EC 5.99.1.3)
Contig46-orf01916	0	0.00018884	0.000767951	Cytoplasmic	QGW24281.1	Propionyl-CoA carboxylase beta chain (EC 6.4.1.3) accD6
Contig46-orf05006	0	0.00113304	0	Cytoplasmic	QGW26298.1	Medium-chain-fatty-acid--CoA ligase (EC 6.2.1.-)
Contig46-orf04537	0	9.44198e-05	0.000383975	Cytoplasmic	QGW25978.1	Fructose-bisphosphate aldolase class II (EC 4.1.2.13)

## Sheet: H-mMVs
Contig	H-mMVs-1	H-mMVs-2	H-mMVs-3	Location	Protein ID	Annotation
Contig46-orf00469	0.0703432	0.0809152	0.20141	mycomembrane	QGW23367.1	putative esterase
Contig46-orf04635	0.105034	0.0748884	0.0890717	Unknown	QGW26039.1	FIG00995049: hypothetical protein
Contig46-orf04414	0.0398169	0.06875	0.0649824	mycomembrane	QGW25899.1	putative esterase
Contig46-orf05062	0.036659	0.0186384	0.0520564	mycomembrane	QGW26334.1	Antigen 85-B precursor (85B)
Contig46-orf05236	0.0249886	0.04375	0.0475911	mycomembrane	QGW26449.1	hypothetical protein
Contig46-orf03771	0.017849	0.0200893	0.0427732	Extracellular	QGW25474.1	putative esterase
Contig46-orf00470	0.0242105	0.01875	0.0321974	mycomembrane	QGW23368.1	putative esterase
Contig46-orf04907	0.0104805	0.00591518	0.0283196	mycomembrane	QGW26230.1	Putative secreted protein
Contig46-orf00456	0.00814645	0.0154018	0.0262045	mycomembrane	QGW23358.1	N-acetylmuramoyl-L-alanine amidase
Contig46-orf04551	0.0104348	0.0316964	0.0220917	mycomembrane	QGW25988.1	No significant database matches
Contig46-orf00641	0.00334096	0.00558036	0.0209166	mycomembrane	QGW23470.1	Putative uncharacterized protein BCG_3873
Contig46-orf04606	0.00700229	0.00524554	0.0175088	mycomembrane	QGW26021.1	Putative serine protease
Contig46-orf04699	0.00489703	0.00658482	0.0142186	mycomembrane	QGW26084.1	possible conserved lipoprotein
Contig46-orf04548	0.00411899	0.0117188	0.013631	mycomembrane	QGW25985.1	hypothetical protein
Contig46-orf00784	0.00196796	0.00212054	0.012691	mycomembrane	QGW23561.1	Multimodular transpeptidase-transglycosylase (EC 2.4.1.129) (EC 3.4.-.-)
Contig46-orf02028	0.00439359	0.00078125	0.0122209	mycomembrane	QGW24350.1	putative secreted protein
Contig46-orf01284	0.00759725	0.00357143	0.0121034	Unknown	QGW23866.1	glutamine cyclotransferase
Contig46-orf04415	0.00453089	0.0003438	0.0112808	Unknown	QGW25900.1	hypothetical protein
Contig46-orf04204	0.0020595	0.00569196	0.0108108	Extracellular	QGW25766.1	hypothetical protein
Contig46-orf03658	0.00974828	0.00479911	0.0102233	mycomembrane	QGW25397.1	Phage peptidoglycan binding endopeptidase
Contig46-orf01151	0.0229291	0.019308	0.00987074	mycomembrane	QGW23786.1	arabinan endo-1,5-alpha-L-arabinosidase A precursor
Contig46-orf03780	0.0119451	0.0015625	0.00975323	Cytoplasmic	QGW25482.1	LSU ribosomal protein L2p (L8e)
Contig46-orf04700	0.00951945	0.0160714	0.00975323	mycomembrane	QGW26085.1	putative lipoprotein
Contig46-orf00647	0.00132723	0.00502232	0.00857814	mycomembrane	QGW23474.1	Trypsin delta/gamma precursor (EC 3.4.21.4)
Contig46-orf00729	0.0026087	0.00368304	0.00822562	mycomembrane	QGW23532.1	hypothetical protein
Contig46-orf04550	0.000686499	0.00279018	0.0079906	mycomembrane	QGW25987.1	hypothetical protein
Contig46-orf04887	0.00530892	0.00457589	0.00752056	mycomembrane	QGW26217.1	hypothetical protein
Contig46-orf04604	0.0023341	0.0135045	0.00646298	mycomembrane	QGW26020.1	putative protease
Contig46-orf02580	0.0015103	0.00245536	0.00634548	Cytoplasmic	QGW24711.1	hypothetical protein
Contig46-orf05343	0.00631579	0.0123884	0.00634548	Periplasmic	QGW26515.1	Maltose/maltodextrin ABC transporter, substrate binding periplasmic protein MalE
Contig46-orf02292	0.00608696	0.0287946	0.00634548	mycomembrane	QGW24525.1	hypothetical protein
Contig46-orf02524	0.00475973	0.00792411	0.00552291	mycomembrane	QGW24679.1	hypothetical protein
Contig46-orf01366	0.00402746	0.000892857	0.0052879	Unknown	QGW23915.1	No significant database matches
Contig46-orf04818	0.00389016	0.00569196	0.0052879	mycomembrane	QGW26166.1	FIG00547498: hypothetical protein
Contig46-orf02020	0.000411899	0.00212054	0.00505288	CytoplasmicMembrane	QGW24345.1	ubiquinol cytochrome C oxidoreductase, cytochrome C1 subunit
Contig46-orf04549	0.0012357	0.00200893	0.00505288	mycomembrane	QGW25986.1	hypothetical protein
Contig46-orf02225	0.0152403	0.00200893	0.00493537	mycomembrane	QGW24478.1	Phage peptidoglycan binding endopeptidase
Contig46-orf03606	0.000686499	0	0.00470035	Periplasmic	QGW25365.1	Heat shock protein HtrA
Contig46-orf04151	0.00828375	0.0184152	0.00470035	mycomembrane	QGW25732.1	predicted hydrolase or acyltransferase
Contig46-orf02296	0.0024714	0.0147321	0.00411281	mycomembrane	QGW24526.1	hypothetical protein
Contig46-orf00728	0.00654462	0.00892857	0.0039953	mycomembrane	QGW23531.1	Allergen V5/Tpx-1 family protein
Contig46-orf04522	0.00128146	0.00390625	0.00376028	mycomembrane	QGW25968.1	hypothetical protein
Contig46-orf02019	0.00201373	0.00345982	0.00352526	CytoplasmicMembrane	QGW24344.1	Ubiquinol-cytochrome C reductase iron-sulfur subunit (EC 1.10.2.2)
Contig46-orf03752	0.00425629	0.00234375	0.00305523	mycomembrane	QGW25460.1	probable lipase
Contig46-orf00497	0.000823799	0.00100446	0.00293772	mycomembrane	QGW23380.1	probable triacylglycerol lipase( EC:3.1.1.3 )
Contig3-orf00065	0.0002746	0.00178571	0.00293772	mycomembrane	NZ_CP046568.1	putative involved in replication/partition
Contig46-orf02583	0.0128146	0.0004584	0.00293772	Cytoplasmic	QGW24713.1	Aconitate hydratase (EC 4.2.1.3) @ 2-methylisocitrate dehydratase (EC 4.2.1.99)
Contig46-orf02266	0.00187643	0.00301339	0.0027027	Extracellular	QGW24503.1	hypothetical protein
Contig46-orf04646	0.00228833	0.00189732	0.00258519	Unknown	QGW26046.1	Copper metallochaperone, bacterial analog of Cox17 protein
Contig46-orf00406	0.000457666	0.00167411	0.00235018	Unknown	QGW23324.1	hypothetical protein
Contig46-orf00095	0.00155606	0.00133929	0.00223267	mycomembrane	QGW23126.1	hypothetical protein
Contig46-orf04582	0.00718535	0.00926339	0.00199765	mycomembrane	QGW26008.1	putative serine/threonine protein kinase (putative secreted protein)
Contig46-orf01560	0.00155606	0.0003438	0.00188014	mycomembrane	QGW24039.1	hypothetical protein
Contig46-orf02030	0.000778032	0.0003438	0.00176263	Periplasmic	QGW24352.1	NLP/P60 family protein
Contig46-orf00361	0.00270023	0	0.00176263	Cytoplasmic	QGW23292.1	Cysteine synthase (EC 2.5.1.47)
Contig46-orf03789	0.00617849	0.00558036	0.00176263	Cytoplasmic	QGW25488.1	Translation elongation factor Tu
Contig46-orf02610	0.000503432	0	0.00164512	Cytoplasmic	QGW24730.1	Iron-sulfur cluster assembly ATPase protein SufC
Contig46-orf00794	0.0017849	0.000573	0.00164512	Cytoplasmic	QGW23569.1	cAMP-binding protein
Contig46-orf04713	0.00256293	0.00290179	0.00164512	mycomembrane	QGW26095.1	Lyzozyme M1 (1,4-beta-N-acetylmuramidase) (EC 3.2.1.17)
Contig46-orf05111	0.0275515	0.0183036	0.00164512	mycomembrane	QGW26366.1	Triacylglycerol lipase precursor (EC 3.1.1.3)
Contig46-orf03776	0.0026087	0.00323661	0.00152761	Cytoplasmic	QGW25479.1	SSU ribosomal protein S3p (S3e)
Contig46-orf04943	0.00622426	0.00290179	0.00152761	Periplasmic	QGW26255.1	glutamate-binding protein of ABC transporter system
Contig46-orf03066	0.00347826	0.00881696	0.00152761	Cytoplasmic	QGW25011.1	ATP synthase alpha chain (EC 3.6.3.14)
Contig46-orf01276	0.000594966	0.000892857	0.00141011	Unknown	QGW23861.1	FIG00996461: hypothetical protein
Contig46-orf03003	0.00508009	0.000892857	0.00141011	Unknown	QGW24973.1	Ketol-acid reductoisomerase (EC 1.1.1.86)
Contig46-orf04644	0.000228833	0	0.0012926	Periplasmic	QGW26045.1	Putative Dyp-type peroxidase, associated with bacterial analog of Cox17 protein
Contig46-orf03793	0.000549199	0.0003438	0.0012926	Cytoplasmic	QGW25490.1	SSU ribosomal protein S7p (S5e)
Contig46-orf03759	0.00146453	0	0.0012926	Cytoplasmic	QGW25466.1	SSU ribosomal protein S5p (S2e)
Contig46-orf05129	0.000869565	0.00200893	0.0012926	mycomembrane	QGW26377.1	BNR repeat domain protein
Contig46-orf01647	0.0001373	0.00725446	0.0012926	CytoplasmicMembrane	QGW24096.1	[Acyl-carrier-protein] acetyl transferase of FASI (EC 2.3.1.38)
Contig46-orf05031	0.00384439	0.00580357	0.0012926	Unknown	QGW26312.1	Glucose-methanol-choline (GMC) oxidoreductase:NAD binding site
Contig46-orf03062	0.00659039	0.0139509	0.0012926	CytoplasmicMembrane	QGW25009.1	ATP synthase beta chain (EC 3.6.3.14)
Contig46-orf04839	0.00251716	0	0.00117509	mycomembrane	QGW26184.1	secreted lipoprotein, ErfK/YbiS/YcfS/YnhG family
Contig46-orf03895	0.000183066	0	0.00105758	Cytoplasmic	QGW25556.1	LSU ribosomal protein L11p (L12e)
Contig46-orf00538	0.000411899	0.0004584	0.00105758	mycomembrane	QGW23403.1	5&#39;-nucleotidase (EC 3.1.3.5)
Contig3-orf00073	0.0017849	0	0.00105758	Periplasmic	NZ_CP046568.1	hypothetical protein
Contig46-orf02007	0.00141876	0.00290179	0.00105758	CytoplasmicMembrane	QGW24337.1	Cytochrome c oxidase polypeptide II (EC 1.9.3.1)
Contig46-orf00880	0	0	0.000940071	Unknown	QGW23623.1	D-alanyl-D-alanine carboxypeptidase (EC 3.4.16.4)
Contig46-orf02062	0.000228833	0	0.000940071	CytoplasmicMembrane	QGW24376.1	Cell division protein FtsI [Peptidoglycan synthetase] (EC 2.4.1.129)
Contig46-orf01876	0.000640732	0.00122768	0.000940071	mycomembrane	QGW24250.1	hypothetical protein
Contig46-orf03129	0.00215103	0.00145089	0.000940071	Extracellular	QGW25054.1	hypothetical protein
Contig46-orf02995	0.00453089	0.000892857	0.000940071	Cytoplasmic	QGW24969.1	D-3-phosphoglycerate dehydrogenase (EC 1.1.1.95)
Contig46-orf04534	0.00558352	0.00647321	0.000940071	Extracellular	QGW25976.1	secreted alkaline phosphatase
Contig46-orf01987	0.000411899	0.011942	0.000940071	mycomembrane	QGW24326.1	L-asparaginase (EC 3.5.1.1)
Contig46-orf01395	0.0410984	0.00100446	0.000940071	Cytoplasmic	QGW23933.1	O-acetylhomoserine sulfhydrylase (EC 2.5.1.49)
Contig46-orf00925	0	0	0.000822562	mycomembrane	QGW23652.1	Putative secreted protein
Contig46-orf00805	0.000457666	0.000669643	0.000822562	Cytoplasmic	QGW23577.1	Acetyl-coenzyme A synthetase (EC 6.2.1.1)
Contig3-orf00056	0.000366133	0.00100446	0.000822562	mycomembrane	NZ_CP046568.1	hypothetical protein
Contig46-orf03792	0.012357	0.00301339	0.000822562	Cytoplasmic	QGW25489.1	Translation elongation factor G
Contig46-orf02612	0.000549199	0	0.000705053	Unknown	QGW24732.1	Iron-sulfur cluster assembly protein SufB
Contig46-orf03775	0.00155606	0.00223214	0.000705053	Cytoplasmic	QGW25478.1	LSU ribosomal protein L16p (L10e)
Contig46-orf04994	0.00196796	0.00390625	0.000705053	Unknown	QGW26290.1	Triacylglycerol lipase precursor (EC 3.1.1.3)
Contig46-orf03862	0.00494279	0.00379464	0.000705053	Cytoplasmic	QGW25536.1	DNA-directed RNA polymerase beta subunit (EC 2.7.7.6)
Contig46-orf01420	0.00100686	0.0126116	0.000705053	CytoplasmicMembrane	QGW23947.1	Succinate dehydrogenase flavoprotein subunit (EC 1.3.99.1)
Contig46-orf04633	0.0124027	0.00401786	0.000705053	Cytoplasmic	QGW26037.1	3-oxoacyl-[acyl-carrier protein] reductase (EC 1.1.1.100)
Contig46-orf04365	9.15332e-05	0.00122768	0.000587544	mycomembrane	QGW25868.1	secreted lipase
Contig46-orf02892	0.00196796	0	0.000587544	Cytoplasmic	QGW24905.1	SSU ribosomal protein S2p (SAe)
Contig46-orf01212	0.0016476	0.00122768	0.000587544	Periplasmic	QGW23825.1	Phosphate ABC transporter, periplasmic phosphate-binding protein PstS (TC 3.A.1.7.1)
Contig46-orf03014	0.0016476	0.00234375	0.000587544	mycomembrane	QGW24980.1	possible glucose dehydrogenase
Contig46-orf03909	0.00279176	0.00345982	0.000587544	Periplasmic	QGW25565.1	Tricarboxylate transport protein TctC
Contig46-orf04812	0.000732265	0.00691964	0.000587544	CytoplasmicMembrane	QGW26163.1	Putative stomatin/prohibitin-family membrane protease subunit YbbK
Contig46-orf04397	0.00851259	0.0004584	0.000587544	Cytoplasmic	QGW25888.1	Isocitrate lyase (EC 4.1.3.1)
Contig46-orf03765	0.000503432	0	0.000470035	Cytoplasmic	QGW25471.1	LSU ribosomal protein L5p (L11e)
Contig46-orf03794	0.000320366	0.0004584	0.000470035	Cytoplasmic	QGW25491.1	SSU ribosomal protein S12p (S23e)
Contig46-orf02634	0.000869565	0	0.000470035	Cytoplasmic	QGW24748.1	Triosephosphate isomerase (EC 5.3.1.1)
Contig46-orf01317	0.000320366	0.000669643	0.000470035	Cytoplasmic	QGW23884.1	LSU ribosomal protein L13p (L13Ae)
Contig46-orf03006	0.00155606	0.0003438	0.000470035	Cytoplasmic	QGW24975.1	Acetolactate synthase large subunit (EC 2.2.1.6)
Contig46-orf02834	0.00201373	0.00078125	0.000470035	Cytoplasmic	QGW24872.1	Polyribonucleotide nucleotidyltransferase (EC 2.7.7.8)
Contig46-orf03954	0.00237986	0.000558036	0.000470035	mycomembrane	QGW25595.1	hypothetical protein
Contig46-orf03033	0.0021968	0.00078125	0.000470035	Cytoplasmic	QGW24991.1	Electron transfer flavoprotein, alpha subunit
Contig46-orf04405	0.00292906	0.00078125	0.000470035	CytoplasmicMembrane	QGW25894.1	hypothetical protein
Contig46-orf00554	0.000686499	0.003125	0.000470035	Unknown	QGW23411.1	hypothetical protein
Contig46-orf03744	0.00471396	0.0003438	0.000470035	Cytoplasmic	QGW25455.1	DNA-directed RNA polymerase alpha subunit (EC 2.7.7.6)
Contig46-orf02149	0.00480549	0.000669643	0.000470035	Periplasmic	QGW24429.1	periplasmic binding protein
Contig46-orf05148	0.00576659	0	0.000470035	Cytoplasmic	QGW26389.1	Zinc ABC transporter, inner membrane permease protein ZnuB
Contig46-orf03874	0	0.0003438	0.000352526	Cytoplasmic	QGW25543.1	MCE-family protein Mce1D
Contig46-orf03348	9.15332e-05	0.0003438	0.000352526	Unknown	QGW25197.1	possible secreted protein
Contig46-orf05152	0.000778032	0	0.000352526	Unknown	QGW26391.1	Zinc ABC transporter, inner membrane permease protein ZnuB
Contig46-orf00742	0.000183066	0.000669643	0.000352526	Unknown	QGW23537.1	FIG00863414: hypothetical protein
Contig46-orf02977	0.000549199	0.0003438	0.000352526	Cytoplasmic	QGW24956.1	3-isopropylmalate dehydratase small subunit (EC 4.2.1.33)
Contig46-orf01451	0.000961098	0	0.000352526	Cytoplasmic	QGW23967.1	Biotin carboxylase of acetyl-CoA carboxylase (EC 6.3.4.14)
Contig46-orf00532	0.000961098	0	0.000352526	mycomembrane	QGW23400.1	Lipase 1 (EC 3.1.1.3)
Contig46-orf00967	0.000457666	0.000573	0.000352526	Periplasmic	QGW23677.1	Zinc ABC transporter, periplasmic-binding protein ZnuA
Contig46-orf00035	0.00114416	0	0.000352526	Cytoplasmic	QGW23093.1	Oxidoreductase, short chain dehydrogenase/reductase family
Contig46-orf02889	0.00141876	0	0.000352526	Cytoplasmic	QGW24904.1	Translation elongation factor Ts
Contig46-orf03157	0.00146453	0	0.000352526	Cytoplasmic	QGW25072.1	2,3,4,5-tetrahydropyridine-2,6-dicarboxylate N-succinyltransferase (EC 2.3.1.117)
Contig46-orf03071	0.00100686	0.00145089	0.000352526	CytoplasmicMembrane	QGW25013.1	ATP synthase F0 sector subunit b
Contig46-orf03655	0.00297483	0	0.000352526	Cytoplasmic	QGW25395.1	Succinyl-CoA ligase [ADP-forming] beta chain (EC 6.2.1.5)
Contig46-orf03860	0.00906178	0.00558036	0.000352526	Cytoplasmic	QGW25535.1	DNA-directed RNA polymerase beta&#39; subunit (EC 2.7.7.6)
Contig46-orf04308	0	0.0004584	0.000235018	mycomembrane	QGW25831.1	putative hydrolase
Contig46-orf03959	0.0001373	0.0003438	0.000235018	Extracellular	QGW25598.1	LIPOPROTEIN VSAC (FRAGMENT)
Contig46-orf02978	0.000503432	0	0.000235018	Cytoplasmic	QGW24957.1	3-isopropylmalate dehydratase large subunit (EC 4.2.1.33)
Contig46-orf02822	0.000549199	0	0.000235018	Unknown	QGW24865.1	Ribonuclease J2 (endoribonuclease in RNA processing)
Contig46-orf02312	0.000228833	0.0003438	0.000235018	Cytoplasmic	QGW24537.1	Translation initiation factor 3
Contig46-orf01868	0	0.000573	0.000235018	Unknown	QGW24245.1	EpiH/GdmH-related protein
Contig46-orf01303	0.0001373	0.0004584	0.000235018	Cytoplasmic	QGW23877.1	Acetyl-coenzyme A synthetase (EC 6.2.1.1)
Contig46-orf00418	0.000732265	0	0.000235018	Cytoplasmic	QGW23333.1	3-hydroxyacyl-CoA dehydrogenase (EC 1.1.1.35)
Contig46-orf04867	0.0001373	0.000669643	0.000235018	Unknown	QGW26201.1	hypothetical protein
Contig46-orf02315	0.000823799	0	0.000235018	Cytoplasmic	QGW24539.1	LSU ribosomal protein L20p
Contig46-orf04641	0.000869565	0	0.000235018	Cytoplasmic	QGW26043.1	3-oxoacyl-[acyl-carrier-protein] synthase, KASIII (EC 2.3.1.180)
Contig46-orf03361	0.00141876	0	0.000235018	Cytoplasmic	QGW25204.1	3-ketoacyl-CoA thiolase (EC 2.3.1.16) @ Acetyl-CoA acetyltransferase (EC 2.3.1.9)
Contig46-orf03340	0.000686499	0.00078125	0.000235018	mycomembrane	QGW25192.1	FIG01000940: hypothetical protein
Contig46-orf03220	0.000549199	0.00111607	0.000235018	Cytoplasmic	QGW25114.1	Isocitrate dehydrogenase [NADP] (EC 1.1.1.42)
Contig46-orf03797	0	0.00189732	0.000235018	Cytoplasmic	QGW25493.1	Alcohol dehydrogenase (EC 1.1.1.1)
Contig46-orf01442	0.00228833	0	0.000235018	Periplasmic	QGW23962.1	Ferric iron ABC transporter, iron-binding protein
Contig46-orf05270	0.000869565	0.00234375	0.000235018	CytoplasmicMembrane	QGW26474.1	Multimodular transpeptidase-transglycosylase (EC 2.4.1.129) (EC 3.4.-.-)
Contig46-orf02282	0.00128146	0.00212054	0.000235018	Periplasmic	QGW24518.1	ABC-type amino acid transport system, secreted component
Contig46-orf02810	0.0001373	0.00613839	0.000235018	Cytoplasmic	QGW24858.1	Phage shock protein A (IM30) , suppresses sigma54-dependent transcription
Contig46-orf00363	0.00114416	0.00725446	0.000235018	CytoplasmicMembrane	QGW23293.1	Long-chain-fatty-acid--CoA ligase (EC 6.2.1.3)
Contig46-orf00516	0.000549199	0	0.000117509	Cytoplasmic	QGW23393.1	Putative oxidoreductase YncB
Contig46-orf01665	0.000686499	0	0.000117509	Periplasmic	QGW24107.1	ABC transporter component, periplasmic oligopeptide binding protein
Contig46-orf03189	0.0001373	0.000669643	0.000117509	Extracellular	QGW25092.1	Sporulation protein and related proteins
Contig46-orf01484	0.00141876	0	0.000117509	Unknown	QGW23993.1	LpqB
Contig46-orf02663	0.000869565	0.00078125	0.000117509	Cytoplasmic	QGW24765.1	S-adenosylmethionine synthetase (EC 2.5.1.6)
Contig46-orf01300	0.0016476	0.0004584	0.000117509	Cytoplasmic	QGW23875.1	Citrate synthase (si) (EC 2.3.3.1)
Contig46-orf01589	0.0019222	0.0003438	0.000117509	Periplasmic	QGW24057.1	Beta-galactosidase (EC 3.2.1.23)
Contig46-orf01248	0.00228833	0	0.000117509	mycomembrane	QGW23845.1	HtaA
Contig46-orf01773	0.00183066	0.0004584	0.000117509	Cytoplasmic	QGW24186.1	Valyl-tRNA synthetase (EC 6.1.1.9)
Contig46-orf01341	0.00237986	0	0.000117509	Cytoplasmic	QGW23898.1	Heat shock protein 60 family chaperone GroEL
Contig46-orf02287	0.00283753	0	0.000117509	Cytoplasmic	QGW24523.1	SSU ribosomal protein S1p
Contig46-orf02305	0.000961098	0.00200893	0.000117509	Unknown	QGW24531.1	hypothetical protein
Contig46-orf00396	0.00242563	0.00078125	0.000117509	Cytoplasmic	QGW23315.1	Glutamate synthase [NADPH] large chain (EC 1.4.1.13)
Contig46-orf01974	0.0002746	0.00301339	0.000117509	Cytoplasmic	QGW24317.1	Glutamine synthetase type I (EC 6.3.1.2)
Contig46-orf01456	0.00128146	0.00234375	0.000117509	Cytoplasmic	QGW23971.1	Acetyl-coenzyme A carboxyl transferase alpha chain (EC 6.4.1.2)
Contig46-orf03746	0.00173913	0.00334821	0.000117509	Cytoplasmic	QGW25456.1	SSU ribosomal protein S4p (S9e)
Contig46-orf00932	0.000549199	0	0	Cytoplasmic	QGW23656.1	ATP-dependent Clp protease, ATP-binding subunit ClpC
Contig46-orf00484	9.15332e-05	0.0004584	0	CytoplasmicMembrane	QGW23374.1	Probable arabinosyltransferase A (EC 2.4.2.-)
Contig46-orf01954	0.000320366	0.0003438	0	Cytoplasmic	QGW24304.1	Glutamine synthetase type I (EC 6.3.1.2)
Contig46-orf02701	9.15332e-05	0.000573	0	mycomembrane	QGW24786.1	FIG004453: protein YceG like
Contig46-orf01596	0.000183066	0.000573	0	Cytoplasmic	QGW24063.1	Ribonucleotide reductase of class Ib (aerobic), alpha subunit (EC 1.17.4.1)
Contig8-orf00025	0.000183066	0.000573	0	Unknown	NZ_CP046569.1	putative helicase
Contig46-orf04634	0.000778032	0	0	Cytoplasmic	QGW26038.1	Acyl dehydratase
Contig46-orf01156	0.000778032	0	0	Cytoplasmic	QGW23791.1	Adenylosuccinate lyase (EC 4.3.2.2)
Contig46-orf01480	0.000320366	0.0004584	0	Cytoplasmic	QGW23989.1	Adenosylhomocysteinase (EC 3.3.1.1)
Contig46-orf00237	0	0.00078125	0	CytoplasmicMembrane	QGW23215.1	Uracil permease
Contig46-orf05033	0	0.00078125	0	Cytoplasmic	QGW26314.1	ABC transporter substrate-binding protein
Contig46-orf04407	0.000457666	0.0003438	0	Cytoplasmic	QGW25895.1	Dihydrolipoamide dehydrogenase (EC 1.8.1.4)
Contig46-orf04423	0.000823799	0	0	Cytoplasmic	QGW25904.1	Heat shock protein 60 family chaperone GroEL
Contig46-orf01991	0.000823799	0	0	Cytoplasmic	QGW24328.1	Aminomethyltransferase (glycine cleavage system T protein) (EC 2.1.2.10)
Contig46-orf02004	0.000823799	0	0	Cytoplasmic	QGW24334.1	putative Adenosine kinase (EC 2.7.1.20)
Contig46-orf03097	0.000823799	0	0	Cytoplasmic	QGW25031.1	Arginyl-tRNA synthetase (EC 6.1.1.19)
Contig46-orf03783	0.000366133	0.0004584	0	Cytoplasmic	QGW25485.1	LSU ribosomal protein L3p (L3e)
Contig46-orf00375	0.0002746	0.000558036	0	Cytoplasmic	QGW23303.1	Aldehyde dehydrogenase (EC 1.2.1.3)
Contig46-orf00032	0.000915332	0	0	CytoplasmicMembrane	QGW23091.1	Alkane-1 monooxygenase (EC 1.14.15.3)
Contig46-orf02097	0.000640732	0.0003438	0	Unknown	QGW24395.1	Putative secreted protein
Contig46-orf02563	0.000411899	0.000573	0	Cytoplasmic	QGW24700.1	Methylmalonyl-CoA mutase (EC 5.4.99.2)
Contig46-orf05374	0.000228833	0.000892857	0	mycomembrane	QGW26533.1	hypothetical protein
Contig46-orf05387	0.00118993	0	0	Cytoplasmic	QGW26543.1	Leucyl-tRNA synthetase (EC 6.1.1.4)
Contig46-orf01657	0.000640732	0.000558036	0	mycomembrane	QGW24101.1	FIG00545237: hypothetical protein
Contig46-orf04945	0	0.00122768	0	CytoplasmicMembrane	QGW26256.1	Glutamate transport ATP-binding protein gluA
Contig46-orf05345	0	0.00122768	0	CytoplasmicMembrane	QGW26516.1	Glycerol-3-phosphate ABC transporter, ATP-binding protein UgpC (TC 3.A.1.1.3)
Contig46-orf00804	0	0.00122768	0	CytoplasmicMembrane	QGW23576.1	FIG00820727: hypothetical protein
Contig46-orf04864	0.000457666	0.00078125	0	Cytoplasmic	QGW26198.1	Cyclopropane-fatty-acyl-phospholipid synthase (EC 2.1.1.79)
Contig46-orf01641	0	0.00133929	0	CytoplasmicMembrane	QGW24094.1	Sodium-dependent transporter
Contig46-orf02387	0.00100686	0.0003438	0	Cytoplasmic	QGW24588.1	Glycine dehydrogenase [decarboxylating] (glycine cleavage system P protein) (EC 1.4.4.2)
Contig46-orf01247	0.001373	0	0	Periplasmic	QGW23844.1	hypothetical protein
Contig46-orf04600	0.00141876	0	0	Cytoplasmic	QGW26017.1	Chaperone protein DnaK
Contig46-orf02444	0.00141876	0	0	Cytoplasmic	QGW24622.1	Alkylhydroperoxidase protein D
Contig46-orf01545	0.00141876	0	0	Cytoplasmic	QGW24029.1	Collagen alpha 1(I) chain precursor
Contig46-orf03086	0	0.00145089	0	Cytoplasmic	QGW25022.1	Transcription termination factor Rho
Contig46-orf01296	0.00146453	0	0	Cytoplasmic	QGW23873.1	Phosphoserine aminotransferase (EC 2.6.1.52)
Contig46-orf05450	0	0.0015625	0	CytoplasmicMembrane	QGW26583.1	Inner membrane protein translocase component YidC, long form
Contig46-orf02626	0.00160183	0	0	Cytoplasmic	QGW24742.1	Transketolase (EC 2.2.1.1)
Contig46-orf04386	0.00160183	0	0	Extracellular	QGW25882.1	DNA-binding protein HU / low-complexity, AKP-rich domain
Contig46-orf02032	0.000183066	0.00145089	0	Cytoplasmic	QGW24354.1	Long-chain fatty-acid-CoA ligase (EC 6.2.1.3), Mycobacterial subgroup FadD15
Contig8-orf00074	0.0016476	0	0	Cytoplasmic	AFY63003.1	Ferredoxin reductase
Contig46-orf01873	0	0.00167411	0	CytoplasmicMembrane	QGW24248.1	Beta-propeller domains of methanol dehydrogenase type
Contig46-orf04929	0.00173913	0	0	Cytoplasmic	QGW26248.1	Chaperone protein HtpG
Contig46-orf02849	0.00128146	0.0004584	0	Cytoplasmic	QGW24881.1	Translation initiation factor 2
Contig46-orf04653	0	0.00178571	0	Unknown	QGW26050.1	hypothetical protein
Contig46-orf04770	0.00187643	0	0	Cytoplasmic	QGW26134.1	Diaminobutyrate-pyruvate aminotransferase (EC 2.6.1.46)
Contig46-orf05127	0	0.00189732	0	CytoplasmicMembrane	QGW26375.1	Uncharacterized iron-regulated membrane protein; Iron-uptake factor PiuB
Contig46-orf00609	0.0002746	0.00167411	0	mycomembrane	QGW23447.1	beta-lactamase domain protein
Contig46-orf03911	0	0.00200893	0	CytoplasmicMembrane	QGW25567.1	Tricarboxylate transport membrane protein TctA
Contig46-orf00412	0.000732265	0.00145089	0	Cytoplasmic	QGW23329.1	hypothetical protein
Contig46-orf00365	0	0.00234375	0	Cytoplasmic	QGW23295.1	Alcohol dehydrogenase (EC 1.1.1.1)
Contig46-orf00832	0.00237986	0	0	Cytoplasmic	QGW23594.1	DNA topoisomerase I (EC 5.99.1.2)
Contig46-orf02865	0.000549199	0.00189732	0	Cytoplasmic	QGW24890.1	Malate:quinone oxidoreductase (EC 1.1.5.4)
Contig46-orf00012	0.00210526	0.0003438	0	Cytoplasmic	QGW23080.1	DNA gyrase subunit A (EC 5.99.1.3)
Contig46-orf01916	0	0.00245536	0	Cytoplasmic	QGW24281.1	Propionyl-CoA carboxylase beta chain (EC 6.4.1.3) accD6
Contig46-orf05006	0.000686499	0.00189732	0	Cytoplasmic	QGW26298.1	Medium-chain-fatty-acid--CoA ligase (EC 6.2.1.-)
Contig46-orf04505	0.0026087	0	0	Cytoplasmic	QGW25957.1	O-acetylhomoserine sulfhydrylase (EC 2.5.1.49)
Contig46-orf02711	0.000320366	0.00234375	0	Unknown	QGW24792.1	type I phosphodiesterase/nucleotide pyrophosphatase
Contig46-orf00508	0.00270023	0	0	CytoplasmicMembrane	QGW23387.1	Alkane-1 monooxygenase (EC 1.14.15.3)
Contig46-orf00500	0	0.00301339	0	Unknown	QGW23382.1	putative glycosyltransferase
Contig46-orf01989	0.00183066	0.00133929	0	Cytoplasmic	QGW24327.1	Cytosol aminopeptidase PepA (EC 3.4.11.1)
Contig46-orf03107	0.00306636	0.0003438	0	Cytoplasmic	QGW25038.1	DEAD-box ATP-dependent RNA helicase CshA (EC 3.6.4.13)
Contig46-orf02017	0.000503432	0.00301339	0	CytoplasmicMembrane	QGW24343.1	Ubiquinol--cytochrome c reductase, cytochrome B subunit (EC 1.10.2.2)
Contig46-orf04726	0.00366133	0	0	Cytoplasmic	QGW26105.1	Phosphoenolpyruvate carboxykinase [GTP] (EC 4.1.1.32)
Contig46-orf00423	0.00370709	0	0	Periplasmic	QGW23335.1	Superoxide dismutase [Mn] (EC 1.15.1.1)
Contig46-orf02456	0.000411899	0.00334821	0	CytoplasmicMembrane	QGW24630.1	NADH dehydrogenase (EC 1.6.99.3)
Contig46-orf03540	0.0017849	0.00200893	0	Cytoplasmic	QGW25326.1	Sphingolipid ceramide N-deacylase
Contig46-orf03068	0.000320366	0.00357143	0	Unknown	QGW25012.1	ATP synthase delta chain (EC 3.6.3.14)
Contig46-orf03646	0	0.00390625	0	Unknown	QGW25389.1	Indolepyruvate ferredoxin oxidoreductase, alpha and beta subunits
Contig46-orf04608	0	0.00390625	0	CytoplasmicMembrane	QGW26022.1	Iron-sulphur-binding reductase
Contig46-orf04628	0.00416476	0	0	Cytoplasmic	QGW26034.1	3-methylmercaptopropionyl-CoA dehydrogenase (DmdC)
Contig46-orf04537	0.00443936	0	0	Cytoplasmic	QGW25978.1	Fructose-bisphosphate aldolase class II (EC 4.1.2.13)
Contig46-orf05100	0	0.00446429	0	CytoplasmicMembrane	QGW26360.1	PTS system, fructose-specific IIA component (EC 2.7.1.69)
Contig46-orf02637	0.00370709	0.00078125	0	Cytoplasmic	QGW24750.1	NAD-dependent glyceraldehyde-3-phosphate dehydrogenase (EC 1.2.1.12)
Contig46-orf01781	0.00503432	0	0	Cytoplasmic	QGW24190.1	Ribonuclease E (EC 3.1.26.12)
Contig46-orf03119	0.00141876	0.00368304	0	Cytoplasmic	QGW25046.1	2-oxoglutarate dehydrogenase E1 component (EC 1.2.4.2)
Contig46-orf03448	0.00448513	0.000669643	0	Cytoplasmic	QGW25269.1	Enolase (EC 4.2.1.11)
Contig46-orf01419	0.000549199	0.00479911	0	CytoplasmicMembrane	QGW23946.1	Succinate dehydrogenase iron-sulfur protein (EC 1.3.99.1)
Contig8-orf00071	0.00567506	0	0	CytoplasmicMembrane	AFY63000.1	putative cytochrome P450 hydroxylase
Contig46-orf03063	0.00118993	0.0046875	0	Cytoplasmic	QGW25010.1	ATP synthase gamma chain (EC 3.6.3.14)
Contig46-orf01238	0.00810069	0	0	Cytoplasmic	QGW23839.1	Enoyl-CoA hydratase [isoleucine degradation] (EC 4.2.1.17)
Contig46-orf02796	0.00851259	0	0	Cytoplasmic	QGW24848.1	Malate synthase G (EC 2.3.3.9)
